# Supplementary material for: Phylogenetic and Mutation Analysis of the Venezuelan Equine Encephalitis Virus Sequence Isolated in Costa Rica from a Mare with Encephalitis
Source: Vet Sci. 2022 May 28;9(6):258. doi: 10.3390/vetsci9060258 (PMC9229380; doi:10.3390/vetsci9060258)
Supplement: Supplementary file 1 [file vetsci-09-00258-s001.zip]

Archive with 1 entries (1 files):
- vetsci-1696625-supplementary.pdf
